# Supplementary material for: Artificial Intelligence and Large Language Models: A Case-Based, Peer-Teaching Workshop for Preclinical Medical Students
Source: MedEdPORTAL. 2026 Jul 21;22:11621. doi: 10.15766/mep_2374-8265.11621 (PMC13385069; doi:10.15766/mep_2374-8265.11621)
Supplement: Supplementary file 1 — AI Didactic.pptxAI Workshop.pptxAI Workshop Presenter Guide.docxAI Workshop Case List.docxPre- and Postsurvey.docx [file mep_2374-8265.11621-s001.zip]

Archive with 6 entries (6 files):
- B. AI Workshop.pptx
- C. AI Workshop Presenter Guide.docx
- D. AI Workshop Case List.docx
- E. Pre- and Postsurvey.docx
- A. AI Didactic.pptx
- _Educational Summary Report_11621.pdf
